# Supplementary material for: Lipocalin-2, Matrix Metalloproteinase-9, and MMP-9/NGAL Complex in Upper Aerodigestive Tract Carcinomas: A Pilot Study
Source: Cells. 2025 Mar 29;14(7):506. doi: 10.3390/cells14070506 (PMC11988122; doi:10.3390/cells14070506)
Supplement: Supplementary file 1 [file cells-14-00506-s001.zip]

Archive with 1 entries (1 files):
- cells-3474848-supplementary.pdf
